# Supplementary material for: Landscape variability explains spatial pattern of population structure of northern pike (Esox lucius) in a large fluvial system
Source: Ecol Evol. 2014 Sep 3;4(19):3723–35. doi: 10.1002/ece3.1121 (PMC4301039; doi:10.1002/ece3.1121)
Supplement: Supplementary file 1 — Table S1.Physicochemical characteristics of water masses of lake Ontario and St. Lawrence River system between 1985 and 1990 (data from CSL 1996). Table S2. Sample statistics related to each sampling site and analyzed at 22 microsatellite loci. Table S3. Microsatellite loci characteristics. NA: Number of alleles per locus; Ta: PCR annealing temperature in degrees Celsius. Table S4. Environmental variables included in landscape genetics analyses. Table S5. Analyses of molecular variance (AMOVA) (A) between sampling years (B) between sampling periods (pre and during spawning only). Table S6. Multilocus pairwise FST values (Weir & Cockerham 1984) above diagonal and associated p-values below diagonal. Table S7. Mean pairwise FST values between population groupings in (A) Lake Ontario and (B) St. Lawrence River. Table S8. Definition of putative population groupings, from upstream to downstream. [file ece30004-3723-sd1.xlsx]

## Sheet: TableS1
Table S1. Physicochemical characteristics of water masses of lake Ontario and St. Lawrence River system between 1985 and 1990 (data from CSL 1996).
	Water masses
Variables	Great Lakes	Ottawa River	Great Lakes - South shore mix	Ottawa River - North shore mix	Quebec city region
Conductivity (µS/cm)	305	80	272	171	244
Apparent color (Pt-Co unit)	13	62	56	86	48
Turbidity (UTN)	1.4	4.2	6.4	8.6	6.0
Suspended matter (mg/L)	2.5	6.0	15.0	14.3	12.2
Temperature (°C)	13.5	14.6	14.0	14.2	12.7
pH	8.2	7.4	8.1	7.7	7.9

## Sheet: TableS2
Table S2. Sample statistics related to each sampling site and analyzed at 22 microsatellite loci. N: number of northern pike genotypes, according to moment of sampling as a function of spawning time; HE: expected heterozygosity; HO: observed heterozygozity; Ar: mean allelic richness over all loci standardized for smallest sample size (20 individuals); Apr: mean private allelic richness over all l…
ID	Site	Latitude	Longitude	Year	Upstream waterway distance	N per year per site					N per site	2009-2010 pooled
						Prior	Spawn.	Post	Unknw.	Total		HE	HO	Ar	Apr	Fis
Niagara River (L.O. tributary)
1	Niagara River **	42°58' 14"	-78°58' 26"	2007	101.0	0	58	11	0	69	87	0.64	0.63	5.07	0.06	0.02
				2009		0	18	0	0	18
West Lake Ontario (L.O.)
2	Hamilton basin **	43°17' 29"	-79°47' 19"	2010	0.0	0	4	19	8	31	31	0.57	0.54	4.63	0.10	0.07
3	Etobicoke	43°35' 55"	-79°29' 52"	2009	42.2	0	0	12	0	12	25	0.64	0.63	5.76	0.08	0.03
				2010		0	1	12	0	13
4	Toronto	43°37' 16"	-79°21' 14"	2009	50.8	0	0	36	0	36	53	0.66	0.64	5.77	0.06	0.03
				2010		0	4	13	0	17
5	Scarborough	43°42' 29"	-79°13' 40"	2009	65.2	0	0	11	0	11	20	0.64	0.66	5.74	0.03	-0.02
				2010		0	3	6	0	9
6	Pickering	43°48' 14"	-79° 5' 33"	2009	82.0	0	0	9	0	9	42	0.63	0.62	5.64	0.02	0.02
				2010		0	17	16	0	33
East Lake Ontario (L.O.)
7	West Lake	43°56' 16"	-77°17' 15"	2010	214.5	0	56	2	0	58	58	0.62	0.63	5.58	0.07	0.00
8	Western Bay of Quinte	44° 8' 50"	-77°20' 15"	2009	332.5	0	58	0	0	58	79	0.65	0.66	5.91	0.07	0.00
				2010		0	20	1	0	21
9	Eastern Bay of Quinte	44° 2' 42"	-77° 3' 31"	2010	294.5	0	38	3	0	41	41	0.65	0.61	5.80	0.08	0.07
Thousand Islands (St.L.R.)
10	Cataraqui River ‡	44°14' 10"	-76°28' 3"	2009	297.1	0	45	12	0	57	117	0.65	0.67	5.78	0.07	-0.02
				2010		0	60	0	0	60
11	Carleton Island	44°10' 46"	-76°14' 26"	2010	310	0	31	2	0	33	33	0.63	0.66	5.89	0.05	-0.03
12	French Creek	44°11' 49"	-76° 7' 21"	2009	329	0	86	0	0	86	96	0.63	0.63	5.62	0.01	0.00
				2010		0	10	0	0	10
13	French Bay	44°14' 6"	-76° 5' 36"	2010	324	0	85	0	0	85	85	0.63	0.64	5.72	0.05	-0.01
14	Grindstone Island south	44°15' 12"	-76° 8' 32"	2010	321.5	0	32	5	0	37	37	0.65	0.64	5.99	0.02	0.04
15	Frontenac	44°15' 12"	-76° 3' 2"	2010	327.2	0	48	4	0	52	52	0.63	0.64	5.87	0.09	-0.01
16	Grindstone Island east	44°17' 54"	-76° 4' 24"	2010	333.7	0	9	76	0	85	85	0.59	0.63	5.15	0.04	-0.05*
17	Point Vivian	44°18' 38"	-75°57' 49"	2009	337.2	0	5	0	0	5	60	0.62	0.63	5.71	0.03	0.00
				2010		0	43	12	0	55
18	Crooked Creek	44°21' 55"	-75°49' 41"	2009	358.4	0	15	0	0	15	24	0.62	0.62	5.74	0.08	0.02
				2010		0	8	1	0	9
19	Mallorytown	44°25' 16"	-75°51' 55"	2009	350.9	0	60	0	0	60	60	0.62	0.63	5.69	0.02	0.00
Lake St. Francis (St.L.R.)
20	South Glengarry	45°10' 56"	-74°23' 21"	2010	500.1	65	0	0	0	65	65	0.65	0.66	5.39	0.02	-0.01
21	Saint-Zotique	45°13' 16"	-74°17' 9"	2010	509.5	0	35	0	0	35	35	0.63	0.63	5.60	0.05	0.01
Richelieu River (St.L.R. trib.)
22	Île-aux-Noix ‡† **	45° 7' 0"	-73°15' 60"	2009	772.6	0	85	0	0	85	162	0.6	0.59	5.31	0.03	0.02
				2010		77	0	0	0	77
Ottawa River (St.L.R. trib.)
23	Gatineau ‡† **	45°31' 46"	-75°27' 33"	2009	685.2	29	27	0	0	56	153	0.6	0.6	5.46	0.13	0.01
				2010		0	97	0	0	97
Lake Des Deux Montagnes (St.L.R.)
24	Rigaud ‡	45°29' 50"	-74°20' 8"	2009	582.5	37	0	0	0	37	132	0.61	0.61	5.49	0.06	0.00
				2010		95	0	0	0	95
25	Pointe Calumet	45°29' 58"	-73°58' 2"	2010	564.3	48	0	0	0	48	48	0.61	0.6	5.64	0.03	0.01
Lake St. Louis (St.L.R.)
26	Vaudreuil-Dorion ‡	45°20' 31"	-73°57' 42"	2009	547	33	0	0	0	33	72	0.63	0.62	5.65	0.02	0.01
				2010		39	0	0	0	39
27	Northern Île Perrot ‡†	45°23' 58"	-73°53' 41"	2009	558	0	24	0	0	24	91	0.63	0.64	5.68	0.03	0.00
				2010		40	27	0	0	67
28	Maple Grove	45°19' 12"	-73°51' 36"	2009	547.5	2	0	0	0	2	97	0.64	0.64	5.67	0.05	-0.01
				2010		18	77	0	0	95
29	Ruisseau St-Jean	45°22' 11"	-73°46' 19"	2009	557.2	0	52	0	0	52	52	0.66	0.65	5.84	0.04	0.02
30	Châteauguay	45°23' 46"	-73°45' 10"	2010	561.8	0	61	0	0	61	61	0.66	0.68	5.89	0.03	-0.02
St-Lawrence River corridor, downstream part (St.L.R.)
31	Boucherville ‡	45°35' 43"	-73°29' 4"	2009	597.8	2	33	13	0	48	77	0.64	0.64	5.83	0.06	0.02
				2010		0	29	0	0	29
32	Repentigny	45°45' 50"	-73°25' 1"	2009	615.9	7	0	0	0	7	64	0.63	0.62	5.85	0.05	0.03
				2010		0	57	0	0	57
33	Contrecoeur ‡	45°51' 55"	-73°15' 4"	2009	633.9	0	50	0	0	50	113	0.64	0.63	5.72	0.03	0.02
				2010		0	63	0	0	63
Lake St. Pierre area (St.L.R.)
34	Archipel ‡†	46° 6' 32"	-73° 1' 16"	2009	668.8	64	5	0	0	69	138	0.63	0.63	5.69	0.04	0.00
				2010		10	59	0	0	69
35	Pierreville †	46° 8' 2"	-72°51' 56"	2009	681.2	16	28	0	0	44	54	0.61	0.61	5.68	0.04	0.01
				2010		10	0	0	0	10
36	Maskinongé ‡†	46°12' 21"	-72°57' 2"	2009	684.4	60	7	0	0	67	114	0.63	0.62	5.69	0.03	0.01
				2010		10	37	0	0	47
37	Yamachiche †	46°15' 37"	-72°49' 30"	2009	692.1	34	24	0	0	58	58	0.63	0.63	5.78	0.04	0.01
38	Baie-du-Febvre ‡†	46°10' 25"	-72°46' 24"	2009	688.9	33	30	0	0	63	119	0.61	0.61	5.56	0.05	0.02
				2010		0	56	0	0	56
Downstream Lake St. Pierre (St.L.R.)
39	St-Angèle	46°20' 3"	-72°30' 54"	2009	716.8	11	0	0	0	11	20	0.63	0.68	5.88	0.16	-0.05
				2010		9	0	0	0	9
40	Gentilly ‡	46°24' 2"	-72°22' 8"	2009	730.4	46	0	0	0	46	103	0.62	0.62	5.68	0.05	0.00
				2010		57	0	0	0	57
Total						852	1777	276	8	2913	2913

## Sheet: TableS3
Table S3. Microsatellite loci characteristics. NA: Number of alleles per locus; Ta: PCR annealing temperature in degrees Celsius.
Locus	Source	Repeat motif	Motif	Primer sequence (5'-3')	Size range (bp)	NA	Ta	Concentration in PCR reaction F or R (pg/ul)	Multiplex	Dye
EL02	Ouellet-Cauchon et al. 2014	AC	di	F: ACACATGCGTCTACAAGCACA	175-221	22	60	0.18	3	Hex
				R: CCTCCCTGGCATACGTCTTAC
EL03	Ouellet-Cauchon et al. 2014	CA	di	F: GGCGAGTTAGGAGCTCAGGTA	122-148	11	60	0.12	3	Hex
				R: TGGGGAGCGATGTGTATGTA
EL05	Ouellet-Cauchon et al. 2014	AC	di	F: GGAAATGGGGAGTCTCCTGTA	166-202	16	60	0.08	3	Ned
				R: TGCAAACAGTCCTTTTGGAAG
EL12	Ouellet-Cauchon et al. 2014	CA	di	F: TGGGGTTGTACACAAACTTTCTC	142-168	13	60	0.06	3	Fam
				R: TAGCCCAATCATTACCCTTGG
EL15	Ouellet-Cauchon et al. 2014	CGCA	tetra	F: TGAAAAGCAGTGTTGCATCTG	107-139	11	60	0.11	4	Ned
				R: TTCTGTCCATCCATCTCCATC
EL17	Ouellet-Cauchon et al. 2014	AC	tetra	F: GTGCTTTTGGGTACAATCAATG	317-353	15	60	0.23	4	Ned
				R: TTTCACCAAATACCTGGTCTCA
EL20	Ouellet-Cauchon et al. 2014	AC	di	F: CCAAAGCCAGTTGATGCTAAG	306-380	38	60	0.18	3	Fam
				R: CTCAAACTGTGCCTCACACAA
EL22	Ouellet-Cauchon et al. 2014	CT	di	F: ACATTCATTCGGAGCAGTCAG	285-311	12	60	0.33	4	Fam
				R: CCCATGCCAATGAAGATATTG
EL23	Ouellet-Cauchon et al. 2014	GA	di	F: GTGCGTTCGTCTCTCATCTTC	264-303	27	60	0.14	3	Hex
				R: GATCTGTCCATCCTTCCTGTG
EL27	Ouellet-Cauchon et al. 2014	TAC	tri	F: AATGCTTCTGAATGCTTGCAC	140-194	16	60	0.08	4	Fam
				R: CAAAGGATAGACAGCAAAGCAA
Elu19	Miller & Kapuscinski 1997	(AC)23Ag(AC)3ATT(AC)3	di complex	F: CATCATGAACATTCAGACGC	119-169	22	60	0.13	4	Hex
				R: GAGATGCTAATTCATCCACTG
B117	Aguilar et al. 2005	NA	tetra	F: TGACCGACATACCGTAACTC	271-319	13	56	0.06	1	Vic
				R: GGATGAAGTGATAAGGATGGT
PkB16	Genetic Identification Service 2000	NA	tetra	F: TGCGTCAATCATCCGTAT	123-179	16	56	0.07	1	Fam
				R: AGCAAAGTGTCATTTCTTCAGT
PkB211	Genetic Identification Service 2000	NA	tetra	F: ACAACGCATTCAAGTGGAG	187-227	11	56	0.19	2	Hex
				R: TGAGGTGACTGTGTGAGTCTG
B24	Aguilar et al. 2005	NA	tetra	F: TGAAATTCACTTGTTGTGTCTG	153-225	19	56	0.08	2	Fam
				R: GTCCGCTGTTGACCTTTT
B25	Aguilar et al. 2005	NA	di	F: GTCACCGTGGTCTGTCAG	183-283	26	56	0.05	2	Ned
				R: TGGGTAATGGAGAGAAAGAA
B259	Aguilar et al. 2005	NA	tetra	F: AGGCTCCACTGTAAATGCTTT	282-326	11	56	0.04	2	Hex
				R: GTGCTAAAGGGAGGACTTCTG
B304	Aguilar et al. 2005	NA	tetra	F: CCTTCAGATCAGTAATGTCAG	204-248	11	56	0.06	1	Ned
				R: AGGTCAGTGAGGACAGAGGT
B422	Aguilar et al. 2005	NA	tetra	F: TGACTGTGTGAGTCTGTAAGA	252-288	11	56	0.39	2	Fam
				R: ACAACTGGCCTTGAGAG
B451	Aguilar et al. 2005	NA	tetra	F: CTGGATCACTGTCTCTTTTCTG	195-287	22	56	0.19	1	Pet
				R: GAGAGGGTGAGAACACCAGT
B457	Aguilar et al. 2005	NA	tetra	F: CTGTCCACCTCTTGGTCT	169-209	11	56	0.05	1	Vic
				R: AGGGAGTGTTAGAGATGGAT
PkB47	Genetic Identification Service 2000	NA	di	F: CCAAACAGCAGATTAGTTGG	147-183	17	56	0.38	1	Ned
				R: CTGCAAGAGTACAAAAGGACA

## Sheet: TableS4
Table S4. Environmental variables included in landscape genetics analyses. Within description is specified the treatment of variables to build distance matrices.
Environmental variable	Description	Source
Current velocity	Difference in mean annual current velocity between sampling sites (m/s) between sites	CSL (1996)
Dam index	Index that accounts for number of dams, type and age of dams between sampling sites	Centre d’expertise hydrique du Québec, 2013 (http://www.cehq.gouv.qc.ca/barrages/default.asp)
Fish BPC contamination	Difference in adult northern pike contamination by BPCs (mg/kg) between sites	CSL (1996)
Fish mercury contamination	Difference in adult northern pike contamination by mercury (mg/kg) between sites	CSL (1996)
Hydrography	Sites belong to the same water entity (0) or to two different water entities (1) according to hydrographic cutting	-
Inorganic compounds contamination	Difference in index of excess inorganic compounds criteria for aquatic life between sites	CSL (1996)
Inter-annual water level stability	Negatives values of sum of inter-annual water level variation coefficient between 1960 and 2000 (correlated with hydraulicity), between sites (square error/mean)	Ministère du Développement durable, de l’Environnement, de la Faune et des Parcs du Québec (MDDEFP) data
Navigation channel	Navigation channel crossing between sites (0: no crossing, 1: crossing)	GENIE application from Environment Canada (http://www.ec.gc.ca/stl/default.asp?lang=Fr&n=74CE97B8-1)
Organic compounds contamination	Difference in index of excess organic compounds criteria for aquatic life between sites	CSL (1996)
pH	Difference in mean pH over 3 seasons (spring-summer-autumn) between sites	Mean over 3 seasons (spring-summer-autumn) calculated from Désilets & Langlois (1989)
Sediment types	Difference in mean diameter particles from sediments between sites	CSL (1996)
Water conductivity in spring	Difference in water conductivity in spring (μS/cm) between sites	Désilets & Langlois (1989)
Water temperature in spring	Difference in water temperature in spring (°C) between sites	Désilets & Langlois (1989)
Tide amplitude	Difference in tides amplitude (m) between sites	CSL (1996)
Toxics contaminated areas	Presence of contaminated areas by one or many toxic compounds (Hg, mirex, BPC, HAP) at site	CSL (1996)
Turbidity	Difference in mean water turbidity over 3 seasons (spring-summer-autumn, μS) between sites	Mean over 3 seasons (spring-summer-autumn) calculated from Désilets & Langlois (1989)
Water color	Difference in mean water color over 3 seasons (spring-summer-autumn, μS/cm) between sites	Mean over 3 seasons (spring-summer-autumn) calculated from Désilets & Langlois (1989)
Water masses	Sites belongs to the same water mass (0) or to two different water masses (1)	GENIE application from Environment Canada (http://www.ec.gc.ca/stl/default.asp?lang=Fr&n=74CE97B8-1)
Waterway distance	Waterway geographic distance (km)	Calculated with ArcGIS 9.2 from ERSI and data from DMTI Spatial®
Wetlands fragmentation	Continuity (0) or discontinuity (1) of wetlands between sampling sites	GENIE application from Environment Canada (http://www.ec.gc.ca/stl/default.asp?lang=Fr&n=74CE97B8-1)

## Sheet: TableS5
Table S5. Analyses of molecular variance (AMOVA) A) between sampling years B) between sampling periods (pre- and during spawning only).
Groups compared	Component	D.f.	Sum of squares	% variation	P-value
A) Temporal samples (2009 and 2010, N = 12)	Among sites	11	324.826	1.38	<0.00001
	Among periods	12	93.665	0.12	0.00644
	Within sites	2758	18486	98.50	<0.00001
B) Sampling periods (pre- and during spawning, N = 8)	Among sites	7	182.514	1.22	<0.00001
	Among periods	8	61.760	0.13	0.02060
	Within sites	1762	11805.9	98.65	<0.00001

## Sheet: TableS6
Table S6. Multilocus pairwise Fst values (Weir & Cockerham 1984) above diagonal and associated p-values below diagonal. Significant pairwise Fst values after FDR correction are in bold characters. For sampling sites correspondence, see Table S2.
	1	2	3	4	5	6	7	8	9	10	11	12	13	14	15	16	17	18	19	20	21	22	23	24	25	26	27	28	29	30	31	32	33	34	35	36	37	38	39	40
1	-	0.08998	0.0591	0.04733	0.06563	0.06477	0.07797	0.05597	0.05698	0.05628	0.05806	0.05637	0.0519	0.05162	0.06362	0.07185	0.0656	0.05298	0.06316	0.06114	0.07088	0.07622	0.08676	0.0782	0.07044	0.0572	0.07097	0.05457	0.0562	0.05624	0.06277	0.05876	0.06082	0.06245	0.06922	0.06286	0.06454	0.06192	0.06355	0.06307
2	0	-	0.08192	0.07481	0.0882	0.08036	0.10295	0.08833	0.08431	0.10629	0.08877	0.08519	0.08557	0.07872	0.08594	0.11232	0.09466	0.08385	0.0891	0.09352	0.08546	0.09881	0.0933	0.09679	0.08849	0.09002	0.09707	0.09517	0.08258	0.09038	0.08952	0.09243	0.08782	0.09203	0.09129	0.09342	0.09655	0.09532	0.09244	0.08845
3	0	0	-	-0.00127	0.00313	0.0048	0.02575	0.028	0.03561	0.03309	0.02059	0.0173	0.02028	0.02157	0.0279	0.04315	0.02685	0.02001	0.02215	0.02655	0.02082	0.02966	0.03087	0.02651	0.02189	0.0191	0.01928	0.02028	0.01955	0.01971	0.0219	0.02127	0.01927	0.0196	0.02079	0.02357	0.01808	0.02241	0.01553	0.01787
4	0	0	0.679	-	0.00393	0.00936	0.0302	0.0295	0.03101	0.02818	0.01972	0.01884	0.01732	0.02167	0.02478	0.03736	0.02446	0.01768	0.02095	0.02697	0.02257	0.02407	0.0323	0.02929	0.02056	0.01999	0.02387	0.02075	0.02082	0.02161	0.02337	0.02049	0.01969	0.02048	0.02301	0.02383	0.01974	0.02298	0.01821	0.02004
5	0	0	0.23	0.088	-	0.0071	0.0304	0.03242	0.03554	0.03824	0.02899	0.02277	0.025	0.02709	0.03225	0.04585	0.02881	0.02632	0.02213	0.02652	0.02139	0.02211	0.02861	0.02508	0.0206	0.02214	0.01945	0.02281	0.02144	0.02442	0.02435	0.02577	0.01942	0.02147	0.01936	0.02672	0.02099	0.02572	0.018	0.01964
6	0	0	0.058	0	0.022	-	0.02462	0.033	0.0375	0.03036	0.01709	0.01329	0.01415	0.01568	0.01889	0.02834	0.01988	0.01897	0.01552	0.02446	0.01498	0.01883	0.01958	0.01542	0.00891	0.01225	0.01139	0.01606	0.01656	0.01968	0.01703	0.01408	0.01177	0.01257	0.0097	0.01514	0.01066	0.01468	0.00621	0.01048
7	0	0	0	0	0	0	-	0.03225	0.04151	0.03504	0.02682	0.02544	0.02682	0.02242	0.02918	0.04536	0.02967	0.02698	0.02584	0.04297	0.03075	0.04419	0.03084	0.02528	0.02429	0.02846	0.0287	0.0295	0.0315	0.0328	0.03151	0.03014	0.02762	0.02389	0.02475	0.02973	0.02005	0.02871	0.01795	0.0249
8	0	0	0	0	0	0	0	-	0.00244	0.01548	0.01739	0.01505	0.01346	0.01735	0.01991	0.038	0.0195	0.01432	0.0218	0.03657	0.02815	0.0411	0.04799	0.03558	0.03276	0.02603	0.03104	0.02693	0.02428	0.02762	0.02519	0.03036	0.02629	0.02865	0.02957	0.03017	0.02472	0.03049	0.02282	0.02732
9	0	0	0	0	0	0	0	0.11	-	0.01888	0.02122	0.0191	0.01925	0.01815	0.02374	0.04234	0.02308	0.01718	0.02088	0.03876	0.03137	0.04535	0.05189	0.04594	0.03729	0.03305	0.03886	0.03308	0.02847	0.03049	0.02772	0.03774	0.03151	0.03466	0.03817	0.03358	0.03167	0.03496	0.02886	0.03192
10	0	0	0	0	0	0	0	0	0	-	0.01176	0.0152	0.01232	0.01306	0.01948	0.02373	0.01633	0.0123	0.01602	0.03097	0.03093	0.04211	0.04321	0.03945	0.02984	0.02364	0.02989	0.02392	0.02548	0.02821	0.024	0.02708	0.02388	0.02563	0.0293	0.02741	0.023	0.02714	0.02154	0.02544
11	0	0	0	0	0	0	0	0	0	0	-	0.00602	0.00302	0.00519	0.00233	0.01799	0.00558	0.00591	0.00674	0.0199	0.01324	0.02139	0.02912	0.02275	0.01363	0.01087	0.01502	0.01209	0.01282	0.01362	0.01257	0.01209	0.01145	0.01122	0.01243	0.01231	0.00813	0.01464	0.01125	0.0105
12	0	0	0	0	0	0	0	0	0	0	0.002	-	0.00246	0.00266	0.0085	0.02353	0.00673	0.00747	0.00574	0.02077	0.01395	0.02323	0.02134	0.01652	0.00978	0.01134	0.01352	0.01131	0.0166	0.01525	0.01248	0.01221	0.01038	0.01054	0.01127	0.01152	0.00827	0.01105	0.0093	0.00992
13	0	0	0	0	0	0	0	0	0	0	0.051	0.008	-	0.00587	0.00228	0.01465	0.00432	0.00216	0.00526	0.02126	0.0121	0.0202	0.02313	0.01512	0.01024	0.00622	0.01125	0.01015	0.01344	0.01646	0.01244	0.0095	0.0088	0.00918	0.0105	0.01126	0.00827	0.0096	0.00836	0.00816
14	0	0	0	0	0	0	0	0	0	0	0.036	0.06	0.004	-	0.00823	0.02454	0.00573	0.00441	0.00238	0.0167	0.01239	0.02587	0.0219	0.02028	0.01327	0.01149	0.01239	0.01147	0.01307	0.01356	0.01125	0.01092	0.00898	0.01026	0.01023	0.01043	0.00869	0.01084	0.00856	0.01047
15	0	0	0	0	0	0	0	0	0	0	0.162	0	0.049	0.001	-	0.01398	0.00208	0.00356	0.00373	0.02171	0.01065	0.02104	0.02262	0.01432	0.01184	0.00798	0.01162	0.01259	0.00997	0.01498	0.01186	0.01057	0.0105	0.00882	0.01065	0.00991	0.00877	0.00921	0.00907	0.00841
16	0	0	0	0	0	0	0	0	0	0	0	0	0	0	0	-	0.01649	0.02476	0.01333	0.03033	0.02623	0.03369	0.03926	0.03218	0.0279	0.02197	0.02312	0.02318	0.02605	0.0298	0.02243	0.02158	0.02157	0.02358	0.02232	0.02432	0.0231	0.02486	0.02393	0.02185
17	0	0	0	0	0	0	0	0	0	0	0.006	0	0.001	0.007	0.082	0	-	0.00035	0.00053	0.01844	0.00952	0.02404	0.02416	0.01831	0.01308	0.00818	0.01272	0.01187	0.0116	0.01492	0.01204	0.01115	0.00892	0.00961	0.00973	0.01056	0.00863	0.01022	0.00965	0.0087
18	0	0	0.002	0	0	0	0	0	0	0	0.055	0.006	0.159	0.112	0.101	0	0.422	-	0.00426	0.01853	0.01003	0.02384	0.02708	0.02407	0.0167	0.00799	0.0141	0.01311	0.01065	0.01518	0.0165	0.01391	0.01243	0.01237	0.0124	0.01264	0.01422	0.01214	0.01343	0.01186
19	0	0	0	0	0	0	0	0	0	0	0.008	0.001	0	0.131	0.034	0	0.35	0.111	-	0.01497	0.00767	0.02139	0.01843	0.01678	0.01064	0.01055	0.00844	0.01066	0.01255	0.01432	0.01039	0.01229	0.00877	0.00946	0.00945	0.01135	0.00882	0.0113	0.00965	0.00892
20	0	0	0	0	0	0	0	0	0	0	0	0	0	0	0	0	0	0	0	-	0.00867	0.03366	0.03541	0.02861	0.02283	0.01458	0.01327	0.0119	0.01153	0.00886	0.01103	0.01104	0.01059	0.0147	0.01467	0.01967	0.01709	0.01793	0.01486	0.01575
21	0	0	0	0	0	0	0	0	0	0	0	0	0	0.001	0	0	0	0.005	0.005	0.001	-	0.02306	0.02911	0.01759	0.01223	0.00737	0.00415	0.00881	0.0074	0.00581	0.00818	0.00781	0.00715	0.00916	0.00664	0.01186	0.01036	0.01411	0.00576	0.00872
22	0	0	0	0	0	0	0	0	0	0	0	0	0	0	0	0	0	0	0	0	0	-	0.02766	0.02467	0.01821	0.02024	0.01906	0.02395	0.02619	0.02807	0.02793	0.02214	0.01984	0.01998	0.01552	0.02151	0.01832	0.01939	0.01712	0.01683
23	0	0	0	0	0	0	0	0	0	0	0	0	0	0	0	0	0	0	0	0	0	0	-	0.00778	0.00558	0.0199	0.01963	0.02324	0.02347	0.02986	0.02316	0.01961	0.01751	0.015	0.01495	0.02044	0.01544	0.01596	0.01574	0.01387
24	0	0	0	0	0	0	0	0	0	0	0	0	0	0	0	0	0	0	0	0	0	0	0	-	0.00202	0.00892	0.00963	0.0122	0.01246	0.0198	0.01199	0.00905	0.00932	0.00622	0.0075	0.01263	0.00508	0.00918	0.00357	0.00577
25	0	0	0	0	0	0.001	0	0	0	0	0	0	0	0	0	0	0	0	0	0	0	0	0	0.072	-	0.00466	0.00754	0.00747	0.0088	0.01248	0.00775	0.00426	0.0037	0.00318	0.0029	0.00655	0.00235	0.00495	0.00111	0.00136
26	0	0	0	0	0	0	0	0	0	0	0.001	0	0	0	0.001	0	0	0.007	0	0	0	0	0	0	0.007	-	0.00309	-0.00018	0.00341	0.00541	0.00257	0.00161	0.00078	0.00086	0.00365	0.00296	0.00081	0.00096	-0.00086	-0.00028
27	0	0	0	0	0	0	0	0	0	0	0	0	0	0	0	0	0	0	0	0	0.015	0	0	0	0	0.016	-	0.00286	0.00677	0.00861	0.00432	0.0031	0.0035	0.00428	0.00245	0.00837	0.00464	0.00798	3e-05	0.00416
28	0	0	0	0	0	0	0	0	0	0	0	0	0	0	0	0	0	0	0	0	0	0	0	0	0	0.538	0.005	-	0.00165	0.00263	-0.00011	-0.0005	0.00022	0.00158	0.00457	0.00432	0.00229	0.004	-0.00133	0.00224
29	0	0	0	0	0	0	0	0	0	0	0	0	0	0	0	0	0	0.001	0	0	0.004	0	0	0	0	0.026	0	0.094	-	-0.00026	0.00025	0.00117	0.00148	0.00298	0.00672	0.00895	0.00583	0.00637	-0.00075	0.00304
30	0	0	0	0	0	0	0	0	0	0	0	0	0	0	0	0	0	0	0	0	0.005	0	0	0	0	0	0	0.023	0.508	-	0.00237	0.00157	0.00247	0.00448	0.00748	0.0065	0.00643	0.00855	0.00374	0.00572
31	0	0	0	0	0	0	0	0	0	0	0	0	0	0	0	0	0	0	0	0	0	0	0	0	0	0.029	0.002	0.487	0.435	0.048	-	0.00053	0.00079	0.00275	0.00546	0.00538	0.00229	0.00637	-0.00023	0.00185
32	0	0	0	0	0	0	0	0	0	0	0	0	0	0	0	0	0	0	0	0	0.001	0	0	0	0.013	0.131	0.013	0.643	0.208	0.122	0.307	-	-0.00145	-8e-05	0.00022	0.00252	-8e-05	0.00267	-0.00151	-0.00019
33	0	0	0	0	0	0	0	0	0	0	0	0	0	0	0	0	0	0	0	0	0	0	0	0	0.007	0.214	0.003	0.376	0.107	0.024	0.191	0.933	-	0.00021	-0.00012	0.00314	0.00048	0.00183	-0.00245	-0.00033
34	0	0	0	0	0	0	0	0	0	0	0	0	0	0	0	0	0	0	0	0	0	0	0	0	0.012	0.164	0	0.037	0.005	0	0.005	0.48	0.344	-	-5e-05	0.00254	-0.00119	0.00084	-0.00169	-0.00086
35	0	0	0	0	0	0.001	0	0	0	0	0	0	0	0	0	0	0	0.001	0	0	0.005	0	0	0	0.059	0.011	0.04	0.004	0	0	0	0.398	0.518	0.481	-	0.00407	0.0004	0.00343	-0.00094	0.00018
36	0	0	0	0	0	0	0	0	0	0	0	0	0	0	0	0	0	0	0	0	0	0	0	0	0	0.008	0	0	0	0	0	0.012	0	0.001	0.003	-	0.00171	0.00312	0.00307	0.00243
37	0	0	0	0	0	0	0	0	0	0	0	0	0	0.001	0	0	0	0	0	0	0	0	0	0	0.071	0.244	0	0.032	0.001	0.001	0.054	0.482	0.306	0.9	0.362	0.075	-	0.00156	-0.00372	-0.00192
38	0	0	0	0	0	0	0	0	0	0	0	0	0	0	0	0	0	0	0	0	0	0	0	0	0.002	0.16	0	0	0	0	0	0.011	0.02	0.127	0.005	0	0.089	-	0.00117	-0.00078
39	0	0	0.001	0	0	0.044	0	0	0	0	0	0.003	0.002	0.013	0.006	0	0.003	0.002	0.01	0	0.056	0	0	0.091	0.34	0.574	0.423	0.666	0.564	0.089	0.499	0.67	0.839	0.744	0.588	0.097	0.935	0.277	-	-0.00214
40	0	0	0	0	0	0	0	0	0	0	0	0	0	0	0	0	0	0	0	0	0	0	0	0	0.163	0.544	0.001	0.014	0.025	0	0.042	0.524	0.625	0.874	0.397	0.011	0.97	0.837	0.8	-

## Sheet: TableS7
Table S7. Mean paiwise Fst values between population groupings in A) Lake Ontario and B) St. Lawrence River. For groupings' sampling sites correspondence, see Results section.
A) Lake Ontario
Group	1	2	3	4	5	6	7	8	9	10
1	-
2	0.00709	-
3	0.02878	0.02462	-
4	0.03201	0.03525	0.03688	-
5	0.03317	0.03036	0.03504	0.01718	-
6	0.02198	0.01562	0.02682	0.01783	0.01204	-
7	0.02353	0.01704	0.02659	0.01917	0.01540	0.00451	-
8	0.04212	0.02834	0.04536	0.04017	0.02373	0.01632	0.01944	-
9	0.08164	0.08036	0.10295	0.08632	0.10629	0.08717	0.08624	0.11232	-
10	0.05735	0.06477	0.07797	0.05648	0.05628	0.05498	0.05889	0.07185	0.08998	-
B) St. Lawrence River
Group	1	2	3	4	5	6	7	8
1	-
2	0.00867	-
3	0.02572	0.01491	-
4	0.01327	0.00415	0.00859	-
5	0.01210	0.00759	0.00848	0.00433	-
6	0.01706	0.01016	0.00526	0.00504	0.00218	-
7	0.03366	0.02306	0.02144	0.01906	0.02265	0.01863	-
8	0.03541	0.02911	0.00668	0.01963	0.02074	0.01629	0.02766	-

## Sheet: Table S8
Table S8. Definition of putative population groupings, from upstream to downstream.
Sector	No.	Population	Sampling sites
Ontario	1	Niagara River	1
	2	Hamilton basin	2
	3	West Lake Ontario	2003-04-05
	4	North-West Lake Ontario	6
	5	West Lake	7
	6	Bay of Quinte	8-9
	7	Cataraqui River	10
	8	West Thousand Islands	2014-11-13
	9	Center-South Thousand Islands (including French Creek and Crooked Creek)	12-14-15-17-18-19
	10	North shore of Thousand Islands	16
Quebec	1	West Lake St. Francis	20
	2	East Lake St. Francis	21
	3	Ottawa River	23
	4	Lake des Deux Montagnes	24-25
	5	North Lake St. Louis	27
	6	St. Lawrence River middle stretch up to West Lake St. Pierre	26-28-29-30-31-32-33-34-35
	7	Richelieu River	22
	8	East Lake St. Pierre	36-37-38-39-40
